# Supplementary material for: Onset of Parkinson’s Disease Identified Through Hyperhidrosis: A Middle-Aged Woman Case Report
Source: Reports (MDPI). 2026 Feb 2;9(1):50. doi: 10.3390/reports9010050 (PMC12922036; doi:10.3390/reports9010050)
Supplement: Supplementary file 1 [file reports-09-00050-s001.zip]

Archive with 3 entries (3 files):
- Supplementary materials 1.pdf
- CARE-checklist_PD.pdf
- Supplementary materials 2.pdf
